# Supplementary material for: Efficacy of Long-Term Use of Azithromycin in the Management of Cystic Fibrosis in Pediatric Patients with or Without Pseudomonas aeruginosa: A Systematic Review and Meta-Analysis Article
Source: Medicina (Kaunas). 2025 Apr 2;61(4):653. doi: 10.3390/medicina61040653 (PMC12029021; doi:10.3390/medicina61040653)
Supplement: Supplementary file 1 [file medicina-61-00653-s001.zip]

Archive with 1 entries (1 files):
- medicina-3511853-supplementary.pdf
